# Supplementary material for: The Plant Virus Tomato Spotted Wilt Orthotospovirus Benefits Its Vector Frankliniella occidentalis by Decreasing Plant Toxic Alkaloids in Host Plant Datura stramonium
Source: Int J Mol Sci. 2023 Sep 24;24(19):14493. doi: 10.3390/ijms241914493 (PMC10572871; doi:10.3390/ijms241914493)
Supplement: Supplementary file 1 [file ijms-24-14493-s001.zip]

Archive with 3 entries (3 files):
- Supplementary Figure S1.pdf
- Table S1.xlsx
- Table S2.xlsx
