# Supplementary material for: The Plant Virus Tomato Spotted Wilt Orthotospovirus Benefits Its Vector Frankliniella occidentalis by Decreasing Plant Toxic Alkaloids in Host Plant Datura stramonium
Source: Int J Mol Sci. 2023 Sep 24;24(19):14493. doi: 10.3390/ijms241914493 (PMC10572871; doi:10.3390/ijms241914493)
Supplement: Supplementary file 1 [file ijms-24-14493-s001.zip › Table S1.xlsx]

## Sheet: Sheet1
Table S1. Developmental duration and adult longevity of F. occidentalis on TSWV-infected and TSWV non-infected D. stramonium leaves
Treatment	Developmental duration (d)				Adult longevity (d)
	Egg	Larva	Pupa	Preadult	Male adult	Female adult	Average longevity
TSWV non-infected	4.22±0.04	6.31±0.15	3.34±0.08	13.70±0.17	5.28±0.38	7.22±0.70	5.98±0.37
TSWV-infected	4.00±0.00	5.99±0.15	3.59±0.07	13.63±0.17	6.50±0.40	8.70±0.46	7.30±0.33
P- value	5e-05	0.13866	0.02647	0.76487	0.02663	0.0782	0.00712
