# Supplementary material for: The Plant Virus Tomato Spotted Wilt Orthotospovirus Benefits Its Vector Frankliniella occidentalis by Decreasing Plant Toxic Alkaloids in Host Plant Datura stramonium
Source: Int J Mol Sci. 2023 Sep 24;24(19):14493. doi: 10.3390/ijms241914493 (PMC10572871; doi:10.3390/ijms241914493)
Supplement: Supplementary file 1 [file ijms-24-14493-s001.zip › Table S2.xlsx]

## Sheet: Sheet1
Table S2. Fecundity of F. occidentalis on TSWV-infected and TSWV non-infected D. stramonium leaves
Treatment	Total pre-oviposition period (d)	Pre-oviposition period (d)	Oviposition days (d)	Fecundity (1stlarva/female)
TSWV non-infected	15.75±0.53	2.37±0.33	3.31±0.49	5.40±1.26
TSWV-infected	15.74±0.24	1.87±0.22	4.39±0.42	17.47±2.28
P- value	0.98694	0.20003	0.09396	7e-05
